# Supplementary material for: The Role of Respiratory Viruses in Children with Ataxia-Telangiectasia
Source: Viruses. 2021 May 9;13(5):867. doi: 10.3390/v13050867 (PMC8150715; doi:10.3390/v13050867)
Supplement: Supplementary file 1 [file viruses-13-00867-s001.zip]

Archive with 2 entries (2 files):
- FIGURE-S1.tiff
- TABLE S1.pdf
